# Supplementary material for: Disentangling sequential from hierarchical learning in Artificial Grammar Learning: Evidence from a modified Simon Task
Source: PLoS One. 2020 May 14;15(5):e0232687. doi: 10.1371/journal.pone.0232687 (PMC7224470; doi:10.1371/journal.pone.0232687)
Supplement: S1 Dataset — (XLSX) [file pone.0232687.s001.xlsx]

## Sheet: DATA
ANALYSIS 1_Mean Response Times of correct answers to Blue items following a Red item in congruent and incongruent trials
SUBJECT	Cong_Block1	Cong_Block2	Cong_Block3	Cong_Block4	Incong_Block1	Incong_Block2	Incong_Block3	Incong_Block4
1	479.666	480.494	442.403	423.165	874.545	792.73	683.083	797.88		Cong = Congruent Blue trials following a Red
2	468.129	401.625	429.877	441.192	635.127	661.827	696.35	710.632		Incong = Incongruent Blue trials following a Red
3	726.959	578.075	531.503	589.34	816.2	911.695	739.937	849.48
4	559.136	497.491	449.239	457.694	728.577	733.632	585.24	773.82
5	473.045	488.215	471.617	509.871	766.135	815.617	592.677	681.855
6	388.953	417.975	368.031	405.852	686.66	676.238	500.077	598.048
7	557.75	565.574	499.854	513.389	788.547	761.063	627.225	662.694
8	421.283	471.996	370.703	431.283	683.63	572.434	521.38	640.118
9	451.07	486.463	442.337	409.03	659.265	652.762	640.668	738.795
10	463.354	413.071	414.569	397.485	632.138	709.426	646.475	637.325
11	662.446	547.157	547.571	490.874	788.88	395.86	893.29	673.867
12	374.558	389.023	413.564	451.919	427.895	702.92	745.03	404.585
13	549.165	538.218	480.25	451.759	789.303	807.07	687.55	648.93
14	521.946	552.601	509.342	504.817	570.286	690.702	632.697	738.264
15	450.537	422.834	397.182	417.932	727.535	760.673	810.9	709.903
16	361.966	344.861	302.428	310.984	526.344	465.406	487.393	534.058
17	599.409	610.157	515.684	532.724	896.19	875.16	465.745	861.062
18	452.861	453.091	435.451	456.415	760.15	647.95	660.023	738.78
19	474.902	486.751	435.921	459.293	730.992	781.68	827.79	736.498
20	588.736	509.072	498.511	582.411	617.356	752.743	608.773	602.013
21	572.629	472.63	454.414	388.26	627.158	655.333	761.313	671.474
22	485.3	534.403	386.434	456.205	645.858	692.412	492.37	617.683
ANALYSIS 2_Mean Response Times of correct answers to Red trials following two Blues in congruent and incongruent trials
SUBJECT	Cong_Block1	Cong_Block2	Cong_Block3	Cong_Block4	Incong_Block1	Incong_Block2	Incong_Block3	Incong_Block4
1	496.685	648.072	599.071	451.752	709.01	626.185	610.425	266.375
2	494.929	522.051	550.435	521.05	563.717	648.965	616.665	642.135		Cong = Congruent Red trials following two Blues
3	665.352	678.758	681.467	736.02	706.413	778.683	735.145	849.55		Incong = Incongruent Red trials following two Blues
4	579.796	579.452	454.36	510.967	703.54	660.673	642.26	626.17
5	563.974	591.878	537.084	632.311	610.985	748.525	619.535	630.87
6	481.727	543.736	473.437	510.801	575.875	553.475	529.475	627.65
7	613.377	691.789	559.354	684.989	643.395	843.803	630.175	767.2
8	517.262	564.637	513.332	541.849	658	713.467	600.745	469.545
9	477.911	521.37	437.128	498.806	602.093	671.903	650.08	703.51
10	531.041	581.825	504.095	520.333	649.273	674.885	632.57	663.37
11	602.382	532.523	597.692	617.237	663.3	673.247	560.925	694.525
12	417.456	520.359	554.05	517.022	526.07	581.077	531.59	857.43
13	602.564	531.873	540.365	611.032	737.995	672.485	746.625	571.99
14	565.525	580.631	486.785	606.108	698.653	635.03	632.35	662.13
15	567.136	534.444	464.494	467.811	619.57	650.145	612.885	543.895
16	455.418	477.514	378.33	411.152	518.267	488.615	458.57	532.37
17	663.937	677.362	608.281	671.986	930.735	761.405	812.495	726.96
18	508.163	511.841	551.726	538.003	584.077	593.903	652.62	788.59
19	530.279	607.197	573.388	564.986	678.17	616.805	717.26	963.49
20	584.493	597.196	552.17	597.317	618.183	575.447	549.735	657.44
21	563.763	551.878	625.094	468.503	603.525	627.375	692.065	574.47
22	531.368	635.807	492.546	553.324	526.485	607.5	522.41	932.66
ANALYSIS 3_Mean Response Times of correct answers to K-points in congruent and incongruent trials.
SUBJECT	Cong_Block1	Cong_Block2	Cong_Block 3	Cong_Block 4	Incong_Block 1	Incong_Block 2	Incong_Block 3	Incong_Block 4
1	582.611	596.925	593.626	584.506	862.34	880.27	977.99	N/A
2	464.567	478.304	434.929	507.451	614.368	706.93	576.74	636.347
3	716.949	693.429	678.675	688.906	720.57	820.825	N/A	938.36		Cong = Congruent k-points
4	587.859	575.856	494.165	523.538	671.71	654.02	640.235	767.505		Incong = Incongruent k-points
5	584.757	574.995	523.338	571.815	710.91	622.98	N/A	869.9
6	464.786	508.235	450.811	560.455	559.273	576.122	707.555	760.915
7	568.009	618.308	561.052	624.752	716.51	759.98	N/A	888.78
8	503.266	524.009	473.281	534.491	N/A	533.377	778.33	690.293
9	494.478	522.169	510.264	546.145	566.185	576.4	694.57	621.69
10	466.914	492.481	572.918	506.155	N/A	713.995	762.17	680.15
11	584.86	512.779	535.067	501.544	623.425	690.603	815.15	622.15
12	446.079	504.571	568.233	460.406	393.045	541.673	N/A	723.477
13	621.482	534.071	555.342	541.194	729.387	677.795	757.69	N/A
14	658.128	638.348	588.066	576.991	752.07	753.123	824.345	739.45
15	506.515	505.242	496.899	548.683	772.43	652.347	704.135	493.233
16	449.893	417.422	420.214	393.057	494.945	456.13	278.96	522.48
17	625.694	624.864	604.881	589.339	757.4	695.24	826.86	762.27
18	499.869	471.398	434.944	567.525	546.42	519.3	489.38	510.563
19	490.909	558.666	528.685	618.831	605.31	692.78	682.52	717.38
20	524.024	534.217	487.189	546.773	549.48	535.293	642.98	717.453
21	504.561	512.652	467.508	423.569	754.5	645.93	815.995	679.15
22	559.711	622.607	500.766	557.422	653.36	N/A	544.21	688.825
